# Supplementary material for: An Electrochemical Study of the Corrosion Behaviour of the Polished Atomic Diffusion Additive Manufactured 17-4PH Stainless Steel Using Centrifugal Mass Finishing Method in Saltwater
Source: Materials (Basel). 2025 Nov 12;18(22):5148. doi: 10.3390/ma18225148 (PMC12654127; doi:10.3390/ma18225148)
Supplement: Supplementary file 1 [file materials-18-05148-s001.zip]

Archive with 1 entries (1 files):
- materials-3909760-supplementary.pdf
